# Supplementary material for: Feeding Drosophila highly radioresistant fungi improves survival and gut morphology following acute gamma radiation exposure
Source: Sci Rep. 2025 Dec 14;16:1855. doi: 10.1038/s41598-025-31545-6 (PMC12804729; doi:10.1038/s41598-025-31545-6)
Supplement: Supplementary file 4 — Supplementary Spreadsheet 1. [file 41598_2025_31545_MOESM4_ESM.xlsx]

## Sheet: PostIR day2
Summary of male and female post irradiation image analysis
Imaging
Imaging: with R4 region of the middle gut (posterior mid gut), z-stacked for the one layer of enterocytes
63X lens, 1024x1024, 2X zoom, 15.2056 pixels per micron
Instrument: Zeiss LSM 980
Male	z-stack			Cell shape	Abnormal Cell shape %	Hole	Hole %	Nuclear abnormality frequency	Abnormal Nuclei %
file name	Interval (um)	No. of slices	Depth (um)
Rep1_63xMaleCtrlPostIRday2-01B2x-02	0.4	25	10	Normal		Normal		0
Rep1_63xMaleCtrlPostIRday2-02B2x-02	0.4	32	12.8	Normal		Normal		0
Rep1_63xMaleCtrlPostIRday2-03B2x-02	0.4	28	11.2	Normal		Normal		0
Rep1_63xMaleCtrlPostIRday2-04B2x-02	0.4	25	10	Normal		Normal		0
Rep1_63xMaleCtrlPostIRday2-05B2x-02	0.4	34	13.6	Normal		Normal		0
Rep1_63xMaleCtrlPostIRday2-06B2x-02	0.4	16	6.4	Normal	0	Normal	0	0	0
N=6
Rep2_63xMaleCtrlPostIRday2-01-01	0.4	25	10	Normal		Normal		0
Rep2_63xMaleCtrlPostIRday2-02-01	0.4	15	6	Normal		Normal		0.0769231
Rep2_63xMaleCtrlPostIRday2-03-01	0.4	14	5.6	Normal		Normal		0.0625
Rep2_63xMaleCtrlPostIRday2-04-01	0.4	10	4	Normal		Normal		0
Rep2_63xMaleCtrlPostIRday2-05-01	0.4	24	9.6	Normal		Normal		0
Rep2_63xMaleCtrlPostIRday2-07-01	0.4	20	8	Normal		Normal		0
Rep2_63xMaleCtrlPostIRday2-08-01	0.4	13	5.2	Normal	0	Normal	0	0	0.0199176
N=7
Rep3_63xMaleCtrlPostIRday2-01-01	0.4		0	Normal		Normal		0
Rep3_63xMaleCtrlPostIRday2-02-01	0.4	20	8	Normal		Normal		0
Rep3_63xMaleCtrlPostIRday2-03-01	0.4	17	6.8	Normal		Normal		0
Rep3_63xMaleCtrlPostIRday2-04-01	0.4	27	10.8	Normal		Normal		0
Rep3_63xMaleCtrlPostIRday2-05-01	0.4	17	6.8	Normal		Normal		0
Rep3_63xMaleCtrlPostIRday2-06-01	0.4	24	9.6	Normal		Normal		0
Rep3_63xMaleCtrlPostIRday2-07-01	0.4	25	10	Normal	0	Normal	0	0	0
N=7
Rep1_63xMale1000GyPostIRday2-01B2x-02	0.4	23	9.2	Abnormal		Normal		0.428571
Rep1_63xMale1000GyPostIRday2-02B2x-02	0.4	14	5.6	Normal		Normal		0.333333
Rep1_63xMale1000GyPostIRday2-03B2x-02	0.4	15	6	Abnormal		Normal		0.5
Rep1_63xMale1000GyPostIRday2-04B2x-02	0.4	13	5.2	Abnormal		Normal		0.555556
Rep1_63xMale1000GyPostIRday2-05B2x-02	0.4	15	6	Abnormal	0.8	Abnormal	0.2	0	0.363492
N=5
Rep2_63xMale1000GyPostIRday2-01-01	0.4	17	6.8	Normal		Normal		0.333333
Rep2_63xMale1000GyPostIRday2-02-01	0.4	13	5.2	Normal		Abnormal		0.166667
Rep2_63xMale1000GyPostIRday2-03-01	0.4	15	6	Abnormal		Normal		0.411765
Rep2_63xMale1000GyPostIRday2-05-01	0.4	11	4.4	Abnormal		Abnormal		0.666667
Rep2_63xMale1000GyPostIRday2-07-01	0.4	12	4.8	Abnormal		Abnormal		0.8
Rep2_63xMale1000GyPostIRday2-10-01	0.4	15	6	Normal		Normal		0.846154
Rep2_63xMale1000GyPostIRday2-11-01	0.4	12	4.8	Normal	0.428571	Normal	0.428571	0.333333	0.508274
N=7
Rep3_63xMale1000GyPostIRday2-01-01	0.4	27	10.8	Abnormal		Normal		0.0588235
Rep3_63xMale1000GyPostIRday2-02-01	0.4	10	4	Normal		Abnormal		0.363636
Rep3_63xMale1000GyPostIRday2-03-01	0.4	13	5.2	Abnormal		Normal		0.0588235
Rep3_63xMale1000GyPostIRday2-04-01	0.4	13	5.2	Normal	0.5	Abnormal	0.5	0.222222	0.175876
N=4
Female	z-stack			Cell shape	Abnormal Cell shape %	Hole	Hole %	Nuclear abnormality frequency	Abnormal Nuclei %
file name	Interval	No. of slices	Depth
Rep1_63xfemaleCtrlPostIRday2-01-01	0.4	18	7.2	Normal		Narmal		0
Rep1_63xfemaleCtrlPostIRday2-02-01	0.4	14	5.6	Normal		Narmal		0
Rep1_63xfemaleCtrlPostIRday2-03-01	0.4	6	2.4	Normal		Narmal		0
Rep1_63xfemaleCtrlPostIRday2-04-01	0.4	12	4.8	Normal	0	Narmal	0	0	0
N=4
Rep2_63xfemaleCtrlPostIRday2-01-01	0.4	16	6.4	Normal		Abnormal		0
Rep2_63xfemaleCtrlPostIRday2-02-01	0.4	11	4.4	Normal		Abnormal		0
Rep2_63xfemaleCtrlPostIRday2-03-01	0.4	20	8	Normal		Normal		0
Rep2_63xfemaleCtrlPostIRday2-04-01	0.4	18	7.2	Normal		Normal		0
Rep2_63xfemaleCtrlPostIRday2-05-01	0.4	24	9.6	Normal		Normal		0
Rep2_63xfemaleCtrlPostIRday2-06-01	0.4	16	6.4	Normal		Normal		0.0909091
Rep2_63xfemaleCtrlPostIRday2-07-01	0.4	21	8.4	Normal		Normal		0.111111
Rep2_63xfemaleCtrlPostIRday2-08-01	0.4	27	10.8	Normal	0	Normal	0.25	0	0.0252525
N=8
Rep3_63xfemaleCtrlPostIRday2-01	0.4	25	10	Normal		Normal		0
Rep3_63xfemaleCtrlPostIRday2-02	0.4	19	7.6	Normal		Normal		0
Rep3_63xfemaleCtrlPostIRday2-03	0.4	19	7.6	Normal		Normal		0
Rep3_63xfemaleCtrlPostIRday2-04	0.4	26	10.4	Normal		Normal		0
Rep3_63xfemaleCtrlPostIRday2-05	0.4	17	6.8	Normal		Normal		0
Rep3_63xfemaleCtrlPostIRday2-06	0.4	15	6	Normal		Normal		0
Rep3_63xfemaleCtrlPostIRday2-07	0.4	32	12.8	Normal		Normal		0
Rep3_63xfemaleCtrlPostIRday2-08	0.4	25	10	Normal		Normal		0.0555556
Rep3_63xfemaleCtrlPostIRday2-09	0.4	30	12	Normal	0	Normal	0	0.0714286	0.0141093
N=9
Rep1_63xfemale1000GyPostIRday2-01-01	0.4	20	8	Abnormal		Normal		0.416667
Rep1_63xfemale1000GyPostIRday2-02-01	0.4	12	4.8	Normal		Normal		0.4
Rep1_63xfemale1000GyPostIRday2-03-01	0.4	31	12.4	Normal		Normal		0.0833333
Rep1_63xfemale1000GyPostIRday2-04-01	0.4	7	2.8	Abnormal		Abnormal		0
Rep1_63xfemale1000GyPostIRday2-05-01	0.4	20	8	Normal	0.4	Normal	0.2	0	0.18
N=5
Rep2_63xfemale1000GyPostIRday2-01-02	0.4	13	5.2	Normal		Normal		0
Rep2_63xfemale1000GyPostIRday2-02-02	0.4	25	10	Normal		Normal		0
Rep2_63xfemale1000GyPostIRday2-03-01	0.4	19	7.6	Abnormal		Normal		0.2
Rep2_63xfemale1000GyPostIRday2-04-01	0.4	18	7.2	Normal		Normal		0
Rep2_63xfemale1000GyPostIRday2-05-01	0.4	23	9.2	Abnormal		Normal		0.181818
Rep2_63xfemale1000GyPostIRday2-06-01	0.4	22	8.8	Abnormal		Normal		0
Rep2_63xfemale1000GyPostIRday2-07-01	0.4	11	4.4	Abnormal		Normal		0.125
Rep2_63xfemale1000GyPostIRday2-08-01	0.4	21	8.4	Normal	0.5	Normal	0	0.1	0.0758523
N=8
Rep3_63xfemale1000GyPostIRday2-01-01	0.4	7	2.8	Abnormal		Normal		0
Rep3_63xfemale1000GyPostIRday2-02-01	0.4	9	3.6	Normal		Abnormal		0.1875
Rep3_63xfemale1000GyPostIRday2-03-01	0.4	8	3.2	Abnormal		Abnormal		0
Rep3_63xfemale1000GyPostIRday2-04-01	0.4	20	8	Abnormal		Abnormal		0
Rep3_63xfemale1000GyPostIRday2-05-01	0.4	11	4.4	Abnormal		Normal		0
Rep3_63xfemale1000GyPostIRday2-06-01	0.4	10	4	Normal		Normal		0.0909091
Rep3_63xfemale1000GyPostIRday2-07-01	0.4	16	6.4	Abnormal		Normal		0
Rep3_63xfemale1000GyPostIRday2-08-01	0.4	10	4	Abnormal		Normal		0
Rep3_63xfemale1000GyPostIRday2-09-01	0.4	19	7.6	Normal	0.666667	Normal	0.333333	0	0.0309343
N=9

## Sheet: AureoPostIR day2
Summary of male post irradiation image analysis with and without feeding
Imaging
Imaging: with R4 region of the middle gut (posterior mid gut), z-stacked for the one layer of enterocytes
63X lens, 1024x1024, 2X zoom, 15.2056 pixels per micron
Instrument: Zeiss LSM 980
No feeding Aureo	z-stack			Cell shape	Abnormal Cell shape %	Hole	Hole %	Nuclear abnormality frequency	Abnormal Nuclei %
file name	Interval (um)	No. of slices	Depth (um)
V1maleCtrlnoAureonoIRPostIRday2-01	0.4	36	14.4	Normal		Normal		0
V1maleCtrlnoAureonoIRPostIRday2-02	0.4	26	10.4	Normal		Normal		0
V1maleCtrlnoAureonoIRPostIRday2-03	0.4	20	8	Normal		Normal		0.0833333
V1maleCtrlnoAureonoIRPostIRday2-04	0.4	27	10.8	Normal		Normal		0
V1maleCtrlnoAureonoIRPostIRday2-05	0.4	32	12.8	Normal		Normal		0.04
V1maleCtrlnoAureonoIRPostIRday2-06	0.4	34	13.6	Normal		Normal		0.0769231
V1maleCtrlnoAureonoIRPostIRday2-07	0.4	24	9.6	Normal		Normal		0
V1maleCtrlnoAureonoIRPostIRday2-08	0.4	25	10	Normal		Normal		0
V1maleCtrlnoAureonoIRPostIRday2-09	0.4	24	9.6	Normal		Normal		0
V1maleCtrlnoAureonoIRPostIRday2-10	0.4	20	8	Normal		Normal		0
V1maleCtrlnoAureonoIRPostIRday2-11	0.4	23	9.2	Normal	0	Normal	0	0	0.0182051
N=11
V2maleCtrlnoAureonoIRPostIRday2-01	0.4	16	6.4	Normal		Normal		0.0666667
V2maleCtrlnoAureonoIRPostIRday2-02	0.4	27	10.8	Normal		Normal		0.1
V2maleCtrlnoAureonoIRPostIRday2-03	0.4	24	9.6	Normal		Normal		0.0666667
V2maleCtrlnoAureonoIRPostIRday2-04	0.4	20	8	Normal		Normal		0
V2maleCtrlnoAureonoIRPostIRday2-05	0.4	20	8	Normal		Normal		0
V2maleCtrlnoAureonoIRPostIRday2-06	0.4	24	9.6	Normal	0	Normal	0	0	0.0388889
N=6
V3maleCtrlnoAureonoIRPostIRday2-01	0.4	26	10.4	Normal		Normal		0
V3maleCtrlnoAureonoIRPostIRday2-02	0.4	19	7.6	Normal		Normal		0
V3maleCtrlnoAureonoIRPostIRday2-03	0.4	32	12.8	Normal		Normal		0.0434783
V3maleCtrlnoAureonoIRPostIRday2-04	0.4	19	7.6	Normal		Normal		0
V3maleCtrlnoAureonoIRPostIRday2-05	0.4	27	10.8	Normal		Normal		0
V3maleCtrlnoAureonoIRPostIRday2-06	0.4	18	7.2	Normal		Normal		0
V3maleCtrlnoAureonoIRPostIRday2-07	0.4	23	9.2	Normal	0	Normal	0	0	0.00621118
N=7
V1maleCtrlnoAureo1000GyIRpostIRday2-01	0.4	24	9.6	Abnormal		Normal		0.375
V1maleCtrlnoAureo1000GyIRpostIRday2-02	0.4	13	5.2	Abnormal		Normal		1
V1maleCtrlnoAureo1000GyIRpostIRday2-03	0.4	18	7.2	Abnormal		Normal		0
V1maleCtrlnoAureo1000GyIRpostIRday2-04	0.4	20	8	Abnormal		Abnormal		0.333333
V1maleCtrlnoAureo1000GyIRpostIRday2-05	0.4	27	10.8	Abnormal		Normal		0.357143
V1maleCtrlnoAureo1000GyIRpostIRday2-06	0.4	18	7.2	Abnormal		Normal		0
V1maleCtrlnoAureo1000GyIRpostIRday2-07	0.4	22	8.8	Normal		Normal		0.1
V1maleCtrlnoAureo1000GyIRpostIRday2-08	0.4	8	3.2	Abnormal	0.875	Abnormal	0.25	0.714286	0.35997
N=8
V2maleCtrlnoAureo1000GyIRpostIRday2-01	0.4	15	6	Abnormal		Normal		0.5
V2maleCtrlnoAureo1000GyIRpostIRday2-02	0.4	19	7.6	Abnormal		Normal		0.176471
V2maleCtrlnoAureo1000GyIRpostIRday2-03	0.4	14	5.6	Abnormal		Normal		0.222222
V2maleCtrlnoAureo1000GyIRpostIRday2-04	0.4	11	4.4	Abnormal	1	Abnormal	0.25	0.333333	0.308007
N=4
V3maleCtrlnoAureo1000GyIRpostIRday2-01	0.4	19	7.6	Abnormal		Abnormal		0.333333
V3maleCtrlnoAureo1000GyIRpostIRday2-02	0.4	19	7.6	Abnormal		Normal		0.166667
V3maleCtrlnoAureo1000GyIRpostIRday2-03	0.4	23	9.2	Abnormal		Normal		0.05
V3maleCtrlnoAureo1000GyIRpostIRday2-04	0.4	18	7.2	Abnormal		Abnormal		0.111111
V3maleCtrlnoAureo1000GyIRpostIRday2-05	0.4	22	8.8	Abnormal		Normal		0.555556
V3maleCtrlnoAureo1000GyIRpostIRday2-06	0.4	19	7.6	Abnormal		Abnormal		0.3
V3maleCtrlnoAureo1000GyIRpostIRday2-07	0.4	23	9.2	Abnormal		Normal		0
V3maleCtrlnoAureo1000GyIRpostIRday2-08	0.4	15	6	Abnormal		Normal		0.0769231
V3maleCtrlnoAureo1000GyIRpostIRday2-09	0.4	13	5.2	Abnormal		Normal		0.0833333
V3maleCtrlnoAureo1000GyIRpostIRday2-10	0.4	11	4.4	Abnormal	1	Normal	0.3	0.428571	0.210549
N=10
Feeding Aureo	z-stack			Cell shape	Abnormal Cell shape %	Hole	Hole %	Nuclear abnormality frequency	Abnormal Nuclei %
file name	Interval	No. of slices	Depth
V1maleCtrlwithAureo_noIRpostIRday2-01	0.4	24	9.6	Abnormal		Normal		0
V1maleCtrlwithAureo_noIRpostIRday2-02	0.4	27	10.8	Abnormal		Normal		0.0666667
V1maleCtrlwithAureo_noIRpostIRday2-03	0.4	21	8.4	Abnormal		Normal		0.0625
V1maleCtrlwithAureo_noIRpostIRday2-04	0.4	25	10	Normal		Normal		0
V1maleCtrlwithAureo_noIRpostIRday2-05	0.4	28	11.2	Normal		Normal		0
V1maleCtrlwithAureo_noIRpostIRday2-06	0.4	24	9.6	Abnormal		Normal		0.0625
V1maleCtrlwithAureo_noIRpostIRday2-07	0.4	26	10.4	Abnormal		Normal		0.0555556
V1maleCtrlwithAureo_noIRpostIRday2-08	0.4	20	8	Normal	0.625	Normal	0	0	0.0309028
N=8
V2maleCtrlwithAureo_noIRpostIRday2-01	0.4	16	6.4	Normal		Normal		0
V2maleCtrlwithAureo_noIRpostIRday2-02	0.4	27	10.8	Abnormal		Normal		0
V2maleCtrlwithAureo_noIRpostIRday2-03	0.4	24	9.6	Normal		Normal		0
V2maleCtrlwithAureo_noIRpostIRday2-04	0.4	20	8	Normal		Normal		0
V2maleCtrlwithAureo_noIRpostIRday2-05	0.4	20	8	Normal		Normal		0
V2maleCtrlwithAureo_noIRpostIRday2-06	0.4	24	9.6	Abnormal	0.333333	Normal	0	0	0
N=6
V3maleCtrlwithAureo_noIRpostIRday2-01	0.4	41	16.4	Abnormal		Normal		0
V3maleCtrlwithAureo_noIRpostIRday2-02	0.4	18	7.2	Normal		Normal		0.0454545
V3maleCtrlwithAureo_noIRpostIRday2-03	0.4	19	7.6	Abnormal		Abnormal		0
V3maleCtrlwithAureo_noIRpostIRday2-04	0.4	12	4.8	Normal		Normal		0
V3maleCtrlwithAureo_noIRpostIRday2-05	0.4	21	8.4	Normal	0.4	Normal	0.2	0.136364	0.0363636
N=5
V1maleCtrlwithAureo1000GyIRpostIRday2-01	0.4	30	12	Abnormal		Normal		0
V1maleCtrlwithAureo1000GyIRpostIRday2-02	0.4	21	8.4	Abnormal		Normal		0.0588235
V1maleCtrlwithAureo1000GyIRpostIRday2-03	0.4	16	6.4	Abnormal		Normal		0.1
V1maleCtrlwithAureo1000GyIRpostIRday2-04	0.4	24	9.6	Abnormal		Normal		0
V1maleCtrlwithAureo1000GyIRpostIRday2-05	0.4	14	5.6	Abnormal		Normal		0
V1maleCtrlwithAureo1000GyIRpostIRday2-06	0.4	23	9.2	Abnormal		Normal		0
V1maleCtrlwithAureo1000GyIRpostIRday2-07	0.4	27	10.8	Abnormal	1	Normal	0	0	0.0226891
N=7
V2maleCtrlwithAureo1000GyIRpostIRday2-01	0.4	24	9.6	Abnormal		Normal		0.0625
V2maleCtrlwithAureo1000GyIRpostIRday2-02	0.4	21	8.4	Abnormal		Abnormal		0
V2maleCtrlwithAureo1000GyIRpostIRday2-03	0.4	13	5.2	Abnormal		Normal		0.0833333
V2maleCtrlwithAureo1000GyIRpostIRday2-04	0.4	14	5.6	Normal		Normal		0
V2maleCtrlwithAureo1000GyIRpostIRday2-05	0.4	13	5.2	Abnormal		Abnormal		0.1
V2maleCtrlwithAureo1000GyIRpostIRday2-06	0.4	21	8.4	Abnormal		Normal		0.0833333
V2maleCtrlwithAureo1000GyIRpostIRday2-07	0.4	31	12.4	Abnormal		Normal		0
V2maleCtrlwithAureo1000GyIRpostIRday2-08	0.4	17	6.8	Abnormal	0.875	Normal	0.25	0.166667	0.0619792
N=8
V3maleCtrlwithAureo1000GyIRpostIRday2-01	0.4	14	5.6	Abnormal		Normal		0
V3maleCtrlwithAureo1000GyIRpostIRday2-02	0.4	20	8	Abnormal		Normal		0
V3maleCtrlwithAureo1000GyIRpostIRday2-03	0.4	24	9.6	Abnormal		Normal		0.2
V3maleCtrlwithAureo1000GyIRpostIRday2-04	0.4	17	6.8	Abnormal		Normal		0.8
V3maleCtrlwithAureo1000GyIRpostIRday2-05	0.4	25	10	Abnormal		Normal		0
V3maleCtrlwithAureo1000GyIRpostIRday2-06	0.4	26	10.4	Abnormal		Normal		0
V3maleCtrlwithAureo1000GyIRpostIRday2-07	0.4	13	5.2	Abnormal	1	Abnormal	0.142857	0.5	0.214286
N=7
